# Supplementary material for: IgG from Adult Atopic Dermatitis (AD) Patients Induces Thymic IL-22 Production and CLA Expression on CD4+ T Cells: Possible Epigenetic Implications Mediated by miRNA
Source: Int J Mol Sci. 2022 Jun 20;23(12):6867. doi: 10.3390/ijms23126867 (PMC9224968; doi:10.3390/ijms23126867)
Supplement: Supplementary file 1 [file ijms-23-06867-s001.zip]

Archive with 3 entries (3 files):
- Supplementary figures S1 to S7 Minor1.pdf
- Supplementary methods.pdf
- Table S1.xlsx
